# Supplementary material for: Observation vs. interaction in the recognition of human-like movements
Source: Front Robot AI. 2023 Apr 10;10:1112986. doi: 10.3389/frobt.2023.1112986 (PMC10123277; doi:10.3389/frobt.2023.1112986)
Supplement: Supplementary file 2 [file DataSheet3.zip]

Archive with 8 entries (7 files):
- Data Sheet 3/
- __MACOSX/._Data Sheet 3
- Data Sheet 3/method_B_movements.mat
- __MACOSX/Data Sheet 3/._method_B_movements.mat
- Data Sheet 3/method_A_movements.mat
- __MACOSX/Data Sheet 3/._method_A_movements.mat
- Data Sheet 3/human_movements.mat
- __MACOSX/Data Sheet 3/._human_movements.mat
